# Supplementary material for: Effectiveness of a Nanohydroxyapatite-Based Hydrogel on Alveolar Bone Regeneration in Post-Extraction Sockets of Dogs with Naturally Occurring Periodontitis
Source: Vet Sci. 2021 Dec 26;9(1):7. doi: 10.3390/vetsci9010007 (PMC8777875; doi:10.3390/vetsci9010007)
Supplement: Supplementary file 1 [file vetsci-09-00007-s001.zip]

Archive with 1 entries (1 files):
- vetsci-1501427-supplementary.pdf
